# Supplementary material for: sRNAs as possible regulators of retrotransposon activity in Cryptococcus gattii VGII
Source: BMC Genomics. 2017 Apr 12;18:294. doi: 10.1186/s12864-017-3688-4 (PMC5389150; doi:10.1186/s12864-017-3688-4)
Supplement: Supplementary file 1 — Retrotransposon sequence list from all 17 C. gattii strains. The retrotransposon list contains detailed descriptions of molecular type, C. gattii strain, NCBI reference for supercontig, sequence coordinates, LTR retrotransposon family and domains; as well as, the annotation of orthologous sequences in WM276 and R265 strains. The synteny analysis columns indicate presence (“YES”) and absence (“NO”) of synteny; and “NA” to not analyzed data. (XLS 118 kb) [file 12864_2017_3688_MOESM1_ESM.xls]

## Sheet: Sheet1
RETROTRANSPOSONS
Genotype	Strain	Seq Num¹	NCBI Reference	Start	End	Type	Domains	Orthologous in WM276	Synthenic with W276 orthologous	Orthologous in R265	Synthenic with R265 orthologous
VGI	E566	48	KN849053.1	849015	849315		PROT	WM276.86	YES
VGI	E566	45	KN849054.1	3525	3735	COPIA	RT	WM276.84	YES
VGI	E566	2	KN849055.1	690	1560	GYPSY	PROT – RT	WM276.37	YES
VGI	E566	3	KN849055.1	3132	4880	GYPSY	INT – RNAse – RT	WM276.38	YES	R265.23	NA
VGI	E566	4	KN849055.1	5680	8300	COPIA	RNAse – RT – INT	WM276.39	YES
VGI	E566	5	KN849055.1	11570	11924	GYPSY	RT	WM276.40	YES
VGI	E566	43	KN849055.1	15611	15930		PROT	WM276.83	YES
VGI	E566	6	KN849055.1	16955	18014	GYPSY	RT – RNAse	WM276.41	YES	R265.30	NA
VGI	E566	44	KN849055.1	18475	18750		INT			R265.30	NA
VGI	E566	8	KN849058.1	833630	834714		GAG – PROT	WM276.47	NO
VGI	E566	9	KN849061.1	710	1885	GYPSY	RT – PROT	WM276.19	YES
VGI	E566	10	KN849061.1	6681	6845		INT	WM276.78	YES
VGI	E566	11	KN849061.1	246776	248145	COPIA	RNAse – RT	WM276.18	YES	R265.19	NA
VGI	E566	12	KN849063.1	160206	161923	GYPSY	INT – RT	WM276.24	YES	R265.3	NA
VGI	E566	14	KN849065.1	578165	579425	GYPSY	RT – RNAse	WM276.28	YES	R265.22	NA
VGI	E566	15	KN849065.1	594205	595470	GYPSY	RT – RNAse	WM276.27	NO
VGI	E566	16	KN849065.1	597160	598215	GYPSY	PROT – RT
VGI	E566	17	KN849067.1	1200	4720	GYPSY	INT – RNAse – RT – PROT – GAG	WM276.72	YES
VGI	E566	20	KN849068.1	514127	516070	GYPSY	INT – RNAse – RT	WM276.48	YES
VGI	E566	21	KN849072.1	6605	7775	GYPSY	INT – RNAse	WM276.46	NO
VGI	E566	22	KN849073.1	1206	1484		PROT	WM276.63	YES
VGI	E566	23	KN849074.1	625	2399	GYPSY	PROT – RT – RNAse
VGI	E566	24	KN849075.1	288051	288275		GAG	WM276.52	YES
VGI	E566	25	KN849075.1	295750	300173	GYPSY	INT – RNAse – RT – GAG	WM276.53	YES
VGI	E566	26	KN849077.1	56832	56939	COPIA	RT	WM276.11	YES
VGI	E566	28	KN849078.1	238700	238965	GYPSY	RT	WM276.82	YES
VGI	E566	29	KN849079.1	218096	219155	GYPSY	PROT – RT	WM276.55	NO
VGI	E566	30	KN849079.1	232985	233274		PROT
VGI	E566	31	KN849081.1	1910	2195	GYPSY	RT	WM276.51	YES
VGI	E566	32	KN849082.1	78190	78513	COPIA	RNAse	WM276.61	YES
VGI	E566	49	KN849083.1	64335	65945	COPIA	INT – RT	WM276.89	YES
VGI	E566	33	KN849084.1	105396	109215	COPIA	PROT – RNAse – RT – INT
VGI	E566	34	KN849090.1	291	1454	GYPSY	RNAse – RT
VGI	E566	47	KN849090.1	2370	2670		PROT			R265.18	NA
VGI	E566	35	KN849092.1	425	670		INT
VGI	E566	36	KN849092.1	10065	10999	GYPSY	RNAse – RT	WM276.16	NO
VGI	E566	37	KN849093.1	1002	1365		INT	WM276.21	YES
VGI	E566	38	KN849098.1	215	1479	GYPSY	RT – RNAse
VGI	E566	39	KN849098.1	2151	2340	GYPSY	RT
VGI	E566	40	KN849100.1	1042	1585	GYPSY	RT
VGI	E566	41	KN849101.1	760	1830	GYPSY	INT – RNAse	WM276.68	YES	R265.6	NA
VGI	E566	42	KN849101.1	9295	10219	GYPSY	RT – PROT	WM276.70	YES
VGI	EJB2	50	KN848552.1	616	940		GAG
VGI	EJB2	51	KN848565.1	15445	15955	COPIA	RT	WM276.89	YES
VGI	EJB2	2	KN848580.1	2320	2454	GYPSY	RT	WM276.82	YES
VGI	EJB2	3	KN848581.1	30	1715	COPIA	INT - RT
VGI	EJB2	4	KN848595.1	1	505		INT - GAG
VGI	EJB2	5	KN848597.1	195	1365	GYPSY	INT - RNAse	WM276.46	YES
VGI	EJB2	6	KN848598.1	385	928	GYPSY	RT
VGI	EJB2	8	KN848618.1	80415	81158	COPIA	RT	WM276.39	NO
VGI	EJB2	9	KN848619.1	627	1985	COPIA	RT - RNAse	WM276.18	YES	R265.19	NA
VGI	EJB2	10	KN848624.1	775	1708	GYPSY	PROT - RT	WM276.19	YES
VGI	EJB2	11	KN848625.1	535	1058	GYPSY	RT
VGI	EJB2	12	KN848631.1	212321	214038	GYPSY	INT - RT	WM276.24	YES	R265.3	NA
VGI	EJB2	13	KN848645.1	3395	3615		GAG	WM276.52	YES
VGI	EJB2	14	KN848648.1	265	1858	GYPSY	RNAse - RT	WM276.53	YES
VGI	EJB2	15	KN848649.1	385	1355		PROT - GAG
VGI	EJB2	16	KN848652.1	455	1514	GYPSY	RT - PROT	WM276.55	YES
VGI	EJB2	17	KN848667.1	100	2699	COPIA	RNAse - RT - INT
VGI	EJB2	46	KN848668.1	730	1034		PROT			R265.18	NA
VGI	EJB2	18	KN848669.1	165	1555	COPIA	RNAse - RT
VGI	EJB2	20	KN848692.1	1	589		INT – GAG
VGI	EJB2	21	KN848695.1	58130	58455	COPIA	RNAse	WM276.61	YES
VGI	EJB2	22	KN848701.1	760	1155		INT	WM276.68	YES	R265.6	NA
VGI	EJB2	23	KN848702.1	100	210		PROT
VGI	EJB2	24	KN848716.1	1616	2880	GYPSY	RNAse – RT	WM276.28	YES	R265.22	NA
VGI	EJB2	27	KN848727.1	717	1004		GAG
VGI	EJB2	28	KN848728.1	480	835		INT	WM276.72	NO
VGI	EJB2	29	KN848738.1	735	1940	GYPSY	PROT – RT	WM276.33	YES
VGI	EJB2	30	KN848739.1	1115	1375		PROT	WM276.34	YES
VGI	EJB2	31	KN848740.1	776	2524	GYPSY	INT – RNAse – RT	WM276.38	YES	R265.23	NA
VGI	EJB2	32	KN848741.1	556	915		INT
VGI	EJB2	33	KN848742.1	111	419	GYPSY	RT	WM276.40	YES
VGI	EJB2	49	KN848742.1	4155	4473		PROT	WM276.83	YES
VGI	EJB2	34	KN848742.1	5496	7375	GYPSY	RT – RNAse – INT	WM276.41	YES	R265.30	NA
VGI	EJB2	48	KN848761.1	50667	50879	COPIA	RT	WM276.84	YES
VGI	EJB2	35	KN848763.1	50	2900	COPIA	GAG – INT – RT – RNAse	WM276.8	NO	R265.1	NA
VGI	EJB2	36	KN848773.1	6157	6264	COPIA	RT	WM276.11	YES
VGI	EJB2	37	KN848783.1	785	1063		PROT	WM276.63	YES
VGI	EJB2	38	KN848784.1	145	1538	COPIA	RNAse – RT	WM276.65	NO
VGI	EJB2	52	KN848794.1	20255	20750	COPIA	RNAse – RT
VGI	EJB2	39	KN848808.1	1161	1385		INT	WM276.48	YES
VGI	EJB2	40	KN848810.1	10	560		INT – GAG
VGI	EJB2	41	KN848811.1	155	1315	GYPSY	RNAse – RT
VGI	EJB2	42	KN848817.1	411	1364	GYPSY	RNAse – RT			R265.13	NA
VGI	EJB2	43	KN848826.1	345	699	GYPSY	RNAse
VGI	EJB2	44	KN848827.1	35	1933	COPIA	GAG – INT – RT			R265.31	NA
VGI	EJB2	53	KN848829.1	2341	2643		PROT	WM276.86	YES
VGI	NT-10	85	KN905589.1	457090	457415		UBN2_2-GAG
VGI	NT-10	86	KN905593.1	224291	224593		PROT	WM276.86	YES
VGI	NT-10	3	KN905601.1	105525	106875	COPIA	RT – RNAse	WM276.18	YES	R265.19	NA
VGI	NT-10	6	KN905607.1	233297	235258	GYPSY	INT – RNAse – RT	WM276.48	YES
VGI	NT-10	7	KN905613.1	2300	2660		INT
VGI	NT-10	8	KN905613.1	4512	4799	GYPSY	RT	WM276.51	YES
VGI	NT-10	9	KN905616.1	60190	60510	COPIA	RNAse	WM276.61	YES
VGI	NT-10	11	KN905620.1	1	2440	COPIA	RNAse – RT – INT	WM276.39	YES
VGI	NT-10	12	KN905620.1	4375	4680	GYPSY	RT	WM276.40	YES
VGI	NT-10	81	KN905620.1	8626	8735		PROT	WM276.83	YES
VGI	NT-10	13	KN905620.1	9760	11639	GYPSY	RT – RNAse – INT	WM276.41	YES	R265.30	NA
VGI	NT-10	14	KN905631.1	377	2238	GYPSY	RNAse – RT – PROT	WM276.27	NO
VGI	NT-10	15	KN905631.1	7975	9239	GYPSY	RNAse – RT	WM276.28	YES	R265.22	NA
VGI	NT-10	87	KN905632.1	65000	66770	COPIA	RT – INT	WM276.89	YES
VGI	NT-10	16	KN905636.1	2057	3115	GYPSY	RT – PROT	WM276.55	YES
VGI	NT-10	20	KN905656.1	52765	54934	GYPSY	PROT – RT – RNAse	WM276.33	YES
VGI	NT-10	22	KN905666.1	485	2108	GYPSY	RT – PROT – GAG	WM276.47	YES
VGI	NT-10	23	KN905669.1	36055	36820	GYPSY	RT – PROT	WM276.66	YES
VGI	NT-10	24	KN905669.1	37550	38970	COPIA	RNAse – RT	WM276.67	YES
VGI	NT-10	26	KN905671.1	37895	38160	GYPSY	RT	WM276.82	YES
VGI	NT-10	27	KN905673.1	15885	15990	COPIA	RT	WM276.11	YES
VGI	NT-10	29	KN905676.1	1	560	COPIA	RT
VGI	NT-10	30	KN905677.1	8025	9740	GYPSY	INT – RT	WM276.24	YES	R265.3	NA
VGI	NT-10	31	KN905694.1	16120	17965	GYPSY	RT – RNAse – INT	WM276.62	YES
VGI	NT-10	32	KN905694.1	21220	21495		PROT	WM276.63	YES
VGI	NT-10	33	KN905697.1	7012	7235		GAG	WM276.52	YES
VGI	NT-10	34	KN905697.1	14727	19128	GYPSY	INT – RNAse – RT – GAG	WM276.53	YES
VGI	NT-10	35	KN905697.1	19981	20305	*COPIA-type	UBN2_2-GAG
VGI	NT-10	38	KN905711.1	1530	5278	COPIA	RNAse – RT – INT – GAG – UBN2_2-GAG	WM276.44	YES
VGI	NT-10	39	KN905712.1	572	1080		GAG – INT	WM276.36	YES
VGI	NT-10	40	KN905712.1	3872	4744	GYPSY	PROT – RT	WM276.37	YES
VGI	NT-10	41	KN905712.1	6317	8065	GYPSY	INT – RNAse – RT	WM276.38	YES	R265.23	NA
VGI	NT-10	42	KN905715.1	3345	6060	COPIA	RNAse – RT – INT – GAG	WM276.4	YES
VGI	NT-10	43	KN905716.1	3755	4928	GYPSY	PROT – RT	WM276.19	YES
VGI	NT-10	44	KN905716.1	5800	6125	*COPIA-type	UBN2_2-GAG
VGI	NT-10	45	KN905720.1	405	3915	GYPSY	PROT – RT – RNAse – INT	WM276.78	NO
VGI	NT-10	46	KN905732.1	1060	3665	GYPSY	INT – RNAse – RT	WM276.46	YES
VGI	NT-10	47	KN905734.1	185	3045	GYPSY	GAG – RT – RNAse – INT	WM276.72	NO
VGI	NT-10	48	KN905739.1	330	1750	COPIA	RT – RNAse
VGI	NT-10	49	KN905739.1	3466	4080		GAG – INT
VGI	NT-10	82	KN905740.1	2815	3025	COPIA	RT	WM276.84	YES
VGI	NT-10	50	KN905741.1	780	3440	GYPSY	GAG – PROT – RT – RNAse	WM276.10	NO
VGI	NT-10	51	KN905744.1	1	2623	COPIA	RT – INT – GAG – UBN2_2-GAG
VGI	NT-10	52	KN905746.1	1405	3348	COPIA	INT – RNAse – RT	WM276.65	NO
VGI	NT-10	53	KN905748.1	465	2524	GYPSY	RT – RNAse – INT
VGI	NT-10	54	KN905749.1	157	3009	COPIA	GAG – INT – RT – RNAse	WM276.49	NO	R265.1	NA
VGI	NT-10	55	KN905751.1	40	2700	GYPSY	PROT – RT – RNAse – INT	WM276.88	NO
VGI	NT-10	56	KN905754.1	1807	2934	GYPSY	PROT – RT	WM276.57	NO
VGI	NT-10	57	KN905756.1	1242	2880	COPIA	GAG – INT – RNAse	WM276.56	NO
VGI	NT-10	58	KN905759.1	1	910	COPIA	RT – RNAse
VGI	NT-10	59	KN905762.1	1	2783	COPIA	RNAse – RT – INT – GAG
VGI	NT-10	60	KN905763.1	1	1990	COPIA	RT – INT – GAG
VGI	NT-10	61	KN905766.1	1366	1980		GAG – INT
VGI	NT-10	62	KN905767.1	1	910	GYPSY	RT – PROT
VGI	NT-10	63	KN905769.1	185	2358	COPIA	RT – INT – GAG
VGI	NT-10	64	KN905775.1	1662	2275		GAG – INT
VGI	NT-10	65	KN905777.1	1000	1613		GAG – INT
VGI	NT-10	66	KN905778.1	522	1943	COPIA	RT – RNAse
VGI	NT-10	67	KN905779.1	560	1170		INT – GAG
VGI	NT-10	68	KN905780.1	1265	2150	GYPSY	PROT – RT
VGI	NT-10	69	KN905781.1	217	1380	GYPSY	RNAse – INT
VGI	NT-10	70	KN905787.1	1330	1600		PROT
VGI	NT-10	84	KN905788.1	686	988		PROT			R265.18	NA
VGI	NT-10	71	KN905789.1	5	1685	COPIA	INT – RT
VGI	NT-10	72	KN905792.1	530	625		INT
VGI	NT-10	73	KN905793.1	515	863		INT
VGI	NT-10	74	KN905796.1	995	1349		INT	WM276.68	YES	R265.6	NA
VGI	NT-10	75	KN905797.1	170	1330	GYPSY	RNAse – INT
VGI	NT-10	76	KN905798.1	46	1209	GYPSY	RT – RNAse
VGI	NT-10	77	KN905799.1	1125	1339		GAG
VGI	NT-10	78	KN905800.1	890	1248	GYPSY	RNAse
VGI	NT-10	79	KN905801.1	355	644		PROT
VGI	NT-10	80	KN905807.1	225	1064	GYPSY	RNAse – RT	WM276.16	YES
VGI	RU294	1	KN847920.1	458895	460610	GYPSY	RT – INT	WM276.24	YES	R265.3	NA
VGI	RU294	2	KN847921.1	722531	722755		INT	WM276.17	NO	R265.16	NA
VGI	RU294	3	KN847921.1	726780	726939	COPIA	RNAse
VGI	RU294	53	KN847922.1	846357	846659		PROT	WM276.86	YES
VGI	RU294	4	KN847923.1	472	1565	GYPSY	RT – PROT	WM276.34	NO
VGI	RU294	52	KN847923.1	4952	5164	COPIA	RT	WM276.84	YES
VGI	RU294	5	KN847924.1	870505	870770	GYPSY	RT	WM276.82	YES
VGI	RU294	6	KN847925.1	850	2663	GYPSY	PROT – RT- RNAse
VGI	RU294	7	KN847925.1	3627	4800		PROT – GAG
VGI	RU294	9	KN847927.1	764860	766045	GYPSY	RT – RNAse
VGI	RU294	10	KN847928.1	698495	698780		GAG
VGI	RU294	11	KN847929.1	468232	469590	COPIA	RT – RNAse	WM276.18	YES	R265.19	NA
VGI	RU294	13	KN847931.1	25	1025		PROT – GAG
VGI	RU294	54	KN847932.1	3242	3340	GYPSY	RT
VGI	RU294	15	KN847933.1	549931	551845	GYPSY	GAG – PROT – RT
VGI	RU294	16	KN847934.1	92	370		GAG
VGI	RU294	17	KN847938.1	135	2794	GYPSY	GAG – PROT – RT – RNAse	WM276.10	NO
VGI	RU294	18	KN847938.1	3110	6125	GYPSY	GAG – RT – RNAse	WM276.53	NO
VGI	RU294	19	KN847938.1	7885	8144	GYPSY	RNAse
VGI	RU294	20	KN847938.1	10356	10715		INT
VGI	RU294	21	KN847938.1	23952	24175		GAG	WM276.52	YES
VGI	RU294	55	KN847938.1	413299	415485	COPIA	RT – INT	WM276.89	YES
VGI	RU294	22	KN847939.1	446951	449673	GYPSY	PROT – RT – RNAse	WM276.33	YES
VGI	RU294	23	KN847939.1	454045	456705	GYPSY	PROT – RT – RNAse – INT	WM276.30	NO
VGI	RU294	25	KN847940.1	378000	379845	GYPSY	RT – RNAse – INT	WM276.62	YES
VGI	RU294	26	KN847940.1	381671	383504	GYPSY	RT – PROT	WM276.85	NO
VGI	RU294	27	KN847941.1	356020	357240	GYPSY	RT – RNAse	WM276.28	YES	R265.22	NA
VGI	RU294	28	KN847941.1	360447	362325	GYPSY	GAG – PROT – RT
VGI	RU294	29	KN847945.1	175	1044	GYPSY	RT – PROT	WM276.19	NO
VGI	RU294	30	KN847945.1	13895	14210	GYPSY	RT
VGI	RU294	31	KN847945.1	15040	15245	COPIA	RNAse
VGI	RU294	32	KN847945.1	18092	18493	GYPSY	RT	WM276.55	YES
VGI	RU294	33	KN847946.1	194987	195274	GYPSY	RT	WM276.51	YES
VGI	RU294	34	KN847947.1	1445	1678		PROT
VGI	RU294	35	KN847947.1	70180	70500	COPIA	RNAse	WM276.61	YES
VGI	RU294	36	KN847949.1	190250	190400		INT
VGI	RU294	37	KN847950.1	113350	113455	COPIA	RT	WM276.11	YES
VGI	RU294	38	KN847951.1	4950	5315		INT
VGI	RU294	40	KN847953.1	105000	105193	COPIA	RT
VGI	RU294	41	KN847958.1	325	1438	GYPSY	RNAse – INT	WM276.41	YES	R265.30	NA
VGI	RU294	43	KN847960.1	1647	2790	GYPSY	INT – RNAse			R265.6	NA
VGI	RU294	51	KN847961.1	1371	1480		PROT	WM276.83	YES
VGI	RU294	44	KN847961.1	2505	2845	GYPSY	RT
VGI	RU294	45	KN847963.1	366	2228	GYPSY	PROT – RT – RNAse
VGI	RU294	46	KN847964.1	15710	18060	GYPSY	PROT – RNAse – RT
VGI	RU294	47	KN847968.1	130	280		PROT			R265.21	NA
VGI	RU294	48	KN847972.1	375	739	GYPSY	RNAse	WM276.38	NO	R265.13	NA
VGI	WM276	1	NC_014938.1	709135	711790	GYPSY	PROT - RT - RNAse - INT
VGI	WM276	2	NC_014938.1	712605	715455	COPIA	RNAse - RT - INT - GAG
VGI	WM276	3	NC_014938.1	720250	723100	COPIA	GAG - INT - RT - RNAse
VGI	WM276	4	NC_014938.1	726240	729490	COPIA	RNAse - RT - INT - GAG
VGI	WM276	84	NC_014939.1	930901	931113	COPIA	RT
VGI	WM276	6	NC_014939.1	936170	942735	COPIA	GAG - INT - RT - RNAse
VGI	WM276	7	NC_014939.1	942990	943515	COPIA	RT
VGI	WM276	8	NC_014939.1	944042	948027	COPIA	UBN2_2-GAG – GAG - INT - RT - RNAse			R265.1	NA
VGI	WM276	9	NC_014939.1	949745	952595	COPIA	GAG - INT - RT - RNAse
VGI	WM276	10	NC_014939.1	956355	959005	GYPSY	GAG - PROT - RT - RNAse
VGI	WM276	11	NC_014939.1	2120772	2120877	COPIA	RT
VGI	WM276	82	NC_014940.1	865960	866315	GYPSY	RT
VGI	WM276	85	NC_014940.1	867577	867861	GYPSY	RT
VGI	WM276	14	NC_014940.1	869530	872275	COPIA	GAG - INT - RT - RNAse
VGI	WM276	15	NC_014940.1	873730	874920	GYPSY	INT - RNAse
VGI	WM276	16	NC_014940.1	876972	877905	GYPSY	RNAse - RT
VGI	WM276	17	NC_014940.1	878227	881080	COPIA	RNAse - RT - INT - GAG
VGI	WM276	86	NC_014940.1	1114360	1114660		PROT
VGI	WM276	18	NC_014941.1	474275	475645	COPIA	RT - RNAse			R265.19	NA
VGI	WM276	78	NC_014941.1	699370	702880	GYPSY	PROT – RT – RNAse – INT
VGI	WM276	19	NC_014941.1	707490	708665	GYPSY	PROT - RT
VGI	WM276	87	NC_014941.1	709540	709863		UBN2_2-GAG
VGI	WM276	88	NC_014941.1	711086	714730	GYPSY	PROT – RT – RNAse – INT
VGI	WM276	20	NC_014941.1	716450	719290	COPIA	GAG - INT - RT - RNAse
VGI	WM276	21	NC_014941.1	721685	722048		INT			R265.6	NA
VGI	WM276	22	NC_014941.1	722650	725490	COPIA	RNAse - RT - INT - GAG
VGI	WM276	23	NC_014941.1	734040	734654		INT - GAG
VGI	WM276	24	NC_014941.1	1761155	1762870	GYPSY	INT - RT			R265.3	NA
VGI	WM276	25	NC_014942.1	728855	731315	COPIA	INT - RT - RNAse
VGI	WM276	26	NC_014942.1	736600	738188	COPIA	RT - INT
VGI	WM276	75	NC_014942.1	743935	744760	COPIA	RT - RNAse
VGI	WM276	27	NC_014942.1	745517	747378	GYPSY	RNAse - RT - PROT
VGI	WM276	28	NC_014942.1	753127	754390	GYPSY	RNAse - RT			R265.22	NA
VGI	WM276	29	NC_014943.1	483650	486400	COPIA	GAG - INT - RT - RNAse
VGI	WM276	30	NC_014943.1	488770	491425	GYPSY	PROT - RT - RNAse - INT
VGI	WM276	31	NC_014943.1	493140	493460		INT
VGI	WM276	32	NC_014943.1	495083	497934	COPIA	RNAse - RT - INT - GAG
VGI	WM276	89	NC_014943.1	1258130	1259898	COPIA	RT – INT
VGI	WM276	33	NC_014944.1	431910	434080	GYPSY	PROT - RT - RNAse
VGI	WM276	34	NC_014944.1	436290	436550		PROT
VGI	WM276	35	NC_014944.1	439070	441563	COPIA	RNAse - RT - INT
VGI	WM276	36	NC_014944.1	442820	443330		GAG - INT
VGI	WM276	37	NC_014944.1	446123	446993	GYPSY	PROT - RT
VGI	WM276	38	NC_014944.1	448565	450310	GYPSY	INT - RNAse - RT			R265.23	NA
VGI	WM276	39	NC_014944.1	450780	453398	COPIA	RNAse - RT - INT
VGI	WM276	40	NC_014944.1	455335	455645	GYPSY	RT
VGI	WM276	83	NC_014944.1	459377	459695		PROT
VGI	WM276	41	NC_014944.1	460720	462600	GYPSY	RT - RNAse - INT			R265.30	NA
VGI	WM276	42	NC_014944.1	465973	467115	GYPSY	PROT - RT
VGI	WM276	44	NC_014945.1	430875	434625	COPIA	RNAse - RT - INT – GAG – UBN2_2-GAG
VGI	WM276	46	NC_014945.1	441075	443678	GYPSY	INT - RNAse - RT
VGI	WM276	47	NC_014945.1	445675	447295	GYPSY	RT - PROT - GAG
VGI	WM276	48	NC_014946.1	775427	777385	GYPSY	INT - RNAse - RT
VGI	WM276	49	NC_014946.1	780595	783445	COPIA	GAG - INT - RT - RNAse
VGI	WM276	50	NC_014946.1	785155	786330		GAG - PROT
VGI	WM276	51	NC_014946.1	791122	793620	GYPSY	INT - RT			R265.31	NA
VGI	WM276	52	NC_014947.1	275925	276148		GAG
VGI	WM276	53	NC_014947.1	283608	287983	GYPSY	INT - RNAse - RT - GAG
VGI	WM276	54	NC_014947.1	289740	292590	COPIA	GAG - INT - RT - RNAse
VGI	WM276	55	NC_014947.1	296978	298035	GYPSY	RT - PROT
VGI	WM276	56	NC_014948.1	839945	841585	COPIA	GAG - INT - RNAse
VGI	WM276	57	NC_014948.1	843865	844990	GYPSY	PROT - RT
VGI	WM276	58	NC_014948.1	845400	848253	COPIA	RNAse - RT – INT – GAG
VGI	WM276	59	NC_014948.1	850140	851300	GYPSY	RNAse - INT
VGI	WM276	60	NC_014948.1	852931	853545		INT - GAG
VGI	WM276	61	NC_014948.1	916812	917135		RNAse
VGI	WM276	62	NC_014949.1	349890	351735	GYPSY	RT - INT - RNAse
VGI	WM276	63	NC_014949.1	355680	355958		PROT
VGI	WM276	64	NC_014949.1	358378	361725	GYPSY	INT - RNAse - RT - PROT
VGI	WM276	65	NC_014949.1	364350	367130	COPIA	GAG - INT - RNAse - RT
VGI	WM276	66	NC_014950.1	112760	113524	GYPSY	RT - PROT
VGI	WM276	67	NC_014950.1	114252	116600	COPIA	RNAse - RT - INT
VGI	WM276	68	NC_014950.1	121365	121720		INT
VGI	WM276	69	NC_014950.1	122205	125055	COPIA	RNAse - RT - INT - GAG
VGI	WM276	70	NC_014950.1	126720	127780	GYPSY	RT - PROT
VGI	WM276	71	NC_014950.1	130175	133025	COPIA	RNAse - RT - INT - GAG
VGI	WM276	72	NC_014951.1	545983	550190	GYPSY	GAG - RT - RNAse - INT
VGI	WM276	73	NC_014951.1	553437	556625	COPIA	GAG - INT - RT - RNAse
VGII	99/473-1	2	KN848951.1	105	848	COPIA	RT
VGII	99/473-1	3	KN848951.1	3320	3680		INT
VGII	99/473-1	4	KN848952.1	223101	224515	COPIA	RNAse – RT	WM276.18	NA	R265.19	YES
VGII	99/473-1	5	KN848955.1	578515	578854	GYPSY	RT	WM276.28	NA	R265.22	YES
VGII	99/473-1	33	KN848956.1	434475	434779		INT			R265.36	NO
VGII	99/473-1	6	KN848957.1	535	1183		INT			R265.20	YES
VGII	99/473-1	7	KN848959.1	536	1788	GYPSY	RNAse – RT	WM276.38	NA	R265.23	NO
VGII	99/473-1	8	KN848964.1	8905	10235		INT – RT	WM276.24	NA	R265.3	YES
VGII	99/473-1	9	KN848972.1	915	1165	GYPSY	RT
VGII	99/473-1	32	KN848972.1	148466	148655		GAG			R265.37	YES
VGII	99/473-1	10	KN848972.1	198217	198475		INT			R265.25	YES
VGII	99/473-1	11	KN848976.1	109735	110049	COPIA	RNAse
VGII	99/473-1	13	KN848986.1	3647	6390	GYPSY	INT – RNAse – RT – PROT	WM276.41	NA	R265.5	NO
VGII	99/473-1	14	KN849009.1	19070	19150		RNAse
VGII	99/473-1	31	KN849010.1	14445	14558		RNAse			R265.6	YES
VGII	99/473-1	15	KN849015.1	665	2748	COPIA	RNAse – INT			R265.31	YES
VGII	99/473-1	16	KN849015.1	4725	5309		INT – GAG	WM276.51	NA
VGII	99/473-1	18	KN849018.1	1105	1379		PROT	WM276.34	NA	R265.21	NO
VGII	99/473-1	17	KN849018.1	3865	4138		PROT
VGII	99/473-1	19	KN849022.1	235	3054	COPIA	RNAse – RT – INT – GAG	WM276.32	NA	R265.1	NO
VGII	99/473-1	20	KN849025.1	1	325		INT
VGII	99/473-1	21	KN849031.1	835	1365	GYPSY	RT			R265.18	NO
VGII	99/473-1	22	KN849032.1	421	1344		INT – GAG – PROT
VGII	99/473-1	23	KN849033.1	510	1760	GYPSY	RT – RNAse			R265.13	NO
VGII	99/473-1	24	KN849034.1	50	1935	COPIA	GAG – INT – RT			R265.11	NO
VGII	99/473-1	25	KN849036.1	1	530		GAG – PROT
VGII	99/473-1	26	KN849037.1	36	1650	COPIA	RT – INT
VGII	99/473-1	27	KN849040.1	45	428		GAG – INT
VGII	99/473-1	28	KN849041.1	102	1490	COPIA	RNAse – RT
VGII	99/473-1	29	KN849042.1	595	950		INT
VGII	99/473-1	30	KN849049.1	155	1149	GYPSY	PROT – RT
VGII	2001935-1	1	KN848525.1	447130	448458	GYPSY	RT – INT	WM276.24	NA	R265.3	YES
VGII	2001935-1	2	KN848525.1	1462020	1462628		GAG – INT	WM276.51	NA
VGII	2001935-1	3	KN848525.1	1466326	1469040	GYPSY	PROT – RT – RNAse			R265.18	YES
VGII	2001935-1	4	KN848525.1	1689610	1691024	COPIA	RNAse – RT	WM276.18	NA	R265.19	YES
VGII	2001935-1	5	KN848526.1	916160	916850	GYPSY	RT
VGII	2001935-1	7	KN848527.1	1239905	1240158	COPIA	RNAse
VGII	2001935-1	8	KN848527.1	1243750	1246490	GYPSY	INT – RNAse – RT – PROT	WM276.41	NA	R265.5	YES
VGII	2001935-1	28	KN848528.1	806586	806699		RNAse			R265.6	YES
VGII	2001935-1	9	KN848528.1	820766	820980	COPIA	RNAse
VGII	2001935-1	10	KN848528.1	824551	825108		INT – GAG			R265.16	NO
VGII	2001935-1	11	KN848529.1	716287	718135		INT – RT
VGII	2001935-1	31	KN848529.1	722335	722673	GYPSY	RT	WM276.28	NA	R265.22	YES
VGII	2001935-1	13	KN848531.1	826682	827074	COPIA	RNAse
VGII	2001935-1	14	KN848532.1	1130	1420		INT			R265.12	NO
VGII	2001935-1	16	KN848533.1	765501	765794	GYPSY	RT
VGII	2001935-1	17	KN848534.1	111960	112140	COPIA	RNAse
VGII	2001935-1	18	KN848534.1	174385	174710	COPIA	RNAse
VGII	2001935-1	35	KN848534.1	185155	185830		RNAse – RT
VGII	2001935-1	33	KN848534.1	618036	618340		INT			R265.36	YES
VGII	2001935-1	19	KN848535.1	96445	99434	GYPSY	RNAse – INT – GAG
VGII	2001935-1	20	KN848535.1	109219	109740	GYPSY	RT			R265.13	NO
VGII	2001935-1	21	KN848535.1	120707	121385		INT			R265.20	YES
VGII	2001935-1	22	KN848536.1	534790	535010	COPIA	RT
VGII	2001935-1	23	KN848538.1	249901	251635	GYPSY	INT – RNAse – RT	WM276.38	NA
VGII	2001935-1	30	KN848538.1	254060	255295		GAG – INT – RNAse			R265.31	YES
VGII	2001935-1	34	KN848539.1	451105	451755		RNAse – RT
VGII	2001935-1	25	KN848539.1	459475	459875	GYPSY	RT	WM276.40	NA
VGII	2001935-1	26	KN848542.1	2875	3125	GYPSY	RT
VGII	2001935-1	32	KN848542.1	150961	151150		GAG			R265.37	YES
VGII	2001935-1	27	KN848542.1	200642	200900		INT			R265.25	YES
VGII	CA1014	1	KN848504.1	470195	471524	GYPSY	RT – INT	WM276.24	NA	R265.3	YES
VGII	CA1014	2	KN848504.1	1485360	1485969		GAG – INT
VGII	CA1014	3	KN848504.1	1490706	1493419	GYPSY	PROT – RT – RNAse			R265.18	YES
VGII	CA1014	4	KN848504.1	1713746	1715160	COPIA	RNAse – RT	WM276.18	NA	R265.19	YES
VGII	CA1014	5	KN848505.1	897261	897579		INT			R265.12	NO
VGII	CA1014	7	KN848506.1	566895	567260	GYPSY	RT			R265.2	YES
VGII	CA1014	8	KN848507.1	582720	583253	GYPSY	RT
VGII	CA1014	9	KN848507.1	585317	586160	COPIA	RNAse – RT			R265.14	YES
VGII	CA1014	10	KN848508.1	422969	423178		GAG			R265.10	YES
VGII	CA1014	12	KN848510.1	759030	761083	GYPSY	RT – RNAse – INT			R265.23	NO
VGII	CA1014	13	KN848510.1	765040	765290	GYPSY	RT
VGII	CA1014	14	KN848510.1	962986	963245		INT			R265.25	YES
VGII	CA1014	15	KN848511.1	805612	807849	GYPSY	RNAse – RT	WM276.21	NA	R265.6	YES
VGII	CA1014	16	KN848511.1	809571	812315	GYPSY	INT – RNAse – RT – PROT			R265.7	YES
VGII	CA1014	17	KN848511.1	818870	819360	COPIA	INT – RNAse			R265.8	NO
VGII	CA1014	18	KN848513.1	364266	365315	GYPSY	RT – RNAse
VGII	CA1014	19	KN848514.1	20	224	COPIA	RNAse
VGII	CA1014	20	KN848514.1	3815	6558	GYPSY	INT – RNAse – RT – PROT			R265.5	NO
VGII	CA1014	21	KN848515.1	97315	98955	GYPSY	RNAse – RT – INT
VGII	CA1014	22	KN848515.1	112207	112478		PROT
VGII	CA1014	23	KN848515.1	117125	118768	COPIA	RT – INT	WM276.45	NA	R265.20	YES
VGII	CA1014	24	KN848518.1	292291	293540		GAG – INT – RNAse	WM276.51	NA	R265.31	YES
VGII	CA1014	25	KN848518.1	294975	296855	GYPSY	INT – RNAse – RT -	WM276.41	NA	R265.30	NO
VGII	CA1014	26	KN848518.1	298421	300468		RT – RNAse – INT	WM276.38	NA	R265.29	NO
VGII	CA1014	27	KN848518.1	302776	303605	GYPSY	RT – PROT			R265.27	NO
VGII	CA1014	28	KN848518.1	305225	305790	COPIA	RT	WM276.35	NA
VGII	CA1014	29	KN848518.1	319828	321206	COPIA	INT – RT – RNAse			R265.28	NO
VGII	CA1014	30	KN848521.1	920	4049	GYPSY	INT – RNAse – PROT
VGII	CA1014	31	KN848507.1	578185	578523	GYPSY	RT	WM276.28	NA	R265.22	YES
VGII	CA1014	33	KN848510.1	913255	913584		GAG	WM276.83	NA	R265.37	YES
VGII	CA1014	34	KN848516.1	434274	434744		INT			R265.36	NO
VGII	CBS7750	1	HG530631.1	556371	556738	GYPSY	RT			R265.2	YES
VGII	CBS7750	2	HG530632.1	1013565	1014895	GYPSY	INT – RT	WM276.24	NA	R265.3	YES
VGII	CBS7750	4	HG530633.1	1261902	1262183	GYPSY	RT	WM276.37	NA
VGII	CBS7750	21	HG530634.1	805787	805900		RNAse			R265.6	YES
VGII	CBS7750	5	HG530634.1	809747	811810	GYPSY	INT – RNAse – RT			R265.7	YES
VGII	CBS7750	7	HG530637.1	1123826	1124893	GYPSY	RT – RNAse			R265.13	YES
VGII	CBS7750	24	HG530640.1	604560	604864		INT			R265.36	YES
VGII	CBS7750	8	HG530642.1	2710	5540	GYPSY	PROT – RT – RNAse			R265.18	YES
VGII	CBS7750	9	HG530642.1	226330	227745	COPIA	RNAse – RT	WM276.18	NA	R265.19	YES
VGII	CBS7750	10	HG530643.1	94615	94860	GYPSY	RNAse
VGII	CBS7750	12	HG530644.1	103665	103935		PROT	WM276.34	NA	R265.21	YES
VGII	CBS7750	13	HG530645.1	578378	578669	GYPSY	RT	WM276.28	NA	R265.22	YES
VGII	CBS7750	14	HG530647.1	229280	230905	GYPSY	RT - RNAse – INT	WM276.38	NA	R265.23	YES
VGII	CBS7750	23	HG530647.1	383066	383255		GAG			R265.37	YES
VGII	CBS7750	15	HG530647.1	432800	433058		INT			R265.25	YES
VGII	CBS7750	16	HG530651.1	30	370		INT			R265.26	YES
VGII	CBS7750	17	HG530651.1	2520	3349	GYPSY	RT – PROT			R265.27	YES
VGII	CBS7750	18	HG530656.1	1045	1580	GYPSY	RT	WM276.40	NA
VGII	CBS7750	19	HG530656.1	2470	4353	GYPSY	RT – RNAse – INT	WM276.41	NA	R265.30	YES
VGII	CBS7750	22	HG530656.1	5792	5970		RNAse			R265.31	YES
VGII	CBS7750	20	HG530656.1	6820	7040		GAG	WM276.36	NA
VGII	CBS10090	1	KN848831.1	444355	445683	GYPSY	RT – INT	WM276.24	NA	R265.3	YES
VGII	CBS10090	2	KN848831.1	1459887	1460495		GAG – INT
VGII	CBS10090	3	KN848831.1	1464140	1464395		PROT			R265.18	YES
VGII	CBS10090	4	KN848831.1	1466490	1466853	GYPSY	RNAse			R265.18	YES
VGII	CBS10090	5	KN848831.1	1687440	1688854	COPIA	RNAse – RT	WM276.18	NA	R265.19	YES
VGII	CBS10090	6	KN848832.1	695400	698145	GYPSY	PROT – RT – RNAse – INT	WM276.41	NA	R265.5	NO
VGII	CBS10090	7	KN848832.1	701680	703005	COPIA	RNAse – RT
VGII	CBS10090	89	KN848832.1	704515	710880	GYPSY	INT – RNAse – RT – PROT – GAG
VGII	CBS10090	11	KN848833.1	917697	918058	GYPSY	RT			R265.2	YES
VGII	CBS10090	12	KN848833.1	922720	924210	COPIA	RT – RNAse			R265.1	NO
VGII	CBS10090	13	KN848834.1	821446	821805		INT
VGII	CBS10090	14	KN848834.1	831186	832434	GYPSY	RT – PROT
VGII	CBS10090	15	KN848835.1	577461	577800	GYPSY	RT	WM276.28	NA	R265.22	YES
VGII	CBS10090	16	KN848835.1	582196	582879	GYPSY	RT
VGII	CBS10090	17	KN848835.1	594855	596900	COPIA	RT – INT
VGII	CBS10090	18	KN848836.1	1	300	GYPSY	RT
VGII	CBS10090	19	KN848836.1	2556	2873		INT			R265.12	NO
VGII	CBS10090	21	KN848837.1	802	1149	COPIA	RNAse
VGII	CBS10090	22	KN848838.1	259290	259655	COPIA	RNAse	WM276.61	NA
VGII	CBS10090	23	KN848838.1	765495	767548	GYPSY	RT – RNAse – INT	WM276.38	NA	R265.23	NO
VGII	CBS10090	24	KN848838.1	772770	774335	GYPSY	INT – RT			R265.24	YES
VGII	CBS10090	42	KN848838.1	922225	922415		GAG			R265.37	YES
VGII	CBS10090	25	KN848838.1	971896	972155		INT			R265.25	YES
VGII	CBS10090	26	KN848839.1	1	385	COPIA	RNAse
VGII	CBS10090	27	KN848841.1	357387	359440	GYPSY	RT – RNAse – INT
VGII	CBS10090	28	KN848841.1	362680	362985		INT
VGII	CBS10090	29	KN848841.1	371035	371293		PROT
VGII	CBS10090	43	KN848842.1	116875	117170		INT			R265.36	NO
VGII	CBS10090	44	KN848842.1	549160	549840	GYPSY	RT-RNAse
VGII	CBS10090	30	KN848842.1	552495	553020		PROT – GAG
VGII	CBS10090	31	KN848842.1	554625	555473	COPIA	RT – RNAse
VGII	CBS10090	32	KN848843.1	93655	94870	COPIA	GAG – RNAse
VGII	CBS10090	33	KN848843.1	97356	98005		INT			R265.20	YES
VGII	CBS10090	34	KN848845.1	1	203		GAG			R265.10	YES
VGII	CBS10090	37	KN848847.1	81	285	GYPSY	RT
VGII	CBS10090	38	KN848847.1	5070	7459	COPIA	RNAse – INT – GAG	WM276.51	NA	R265.31	YES
VGII	CBS10090	39	KN848849.1	382	655		PROT	WM276.34	NA	R265.21	NO
VGII	CBS10090	40	KN848850.1	8566	10160	COPIA	RT – RNAse
VGII	LA55	33	KN848135.1	577437	577775	GYPSY	RT	WM276.28	NA	R265.22	YES
VGII	LA55	34	KN848140.1	435106	435410		INT			R265.36	NO
VGII	LA55	2	KN848141.1	1	2098	COPIA	RT – INT			R265.20	YES
VGII	LA55	3	KN848143.1	356832	357045		GAG			R265.10	YES
VGII	LA55	4	KN848145.1	171570	172900	GYPSY	INT – RT	WM276.24	NA	R265.3	YES
VGII	LA55	5	KN848148.1	192555	193970	COPIA	RNAse – RT	WM276.18	NA	R265.19	YES
VGII	LA55	32	KN848151.1	251217	251330		RNAse			R265.6	YES
VGII	LA55	6	KN848157.1	189530	189789		INT			R265.25	YES
VGII	LA55	7	KN848160.1	166082	168830	COPIA	RNAse – RT – INT – GAG			R265.16	NO
VGII	LA55	8	KN848178.1	520	880	GYPSY	RT			R265.2	YES
VGII	LA55	10	KN848198.1	30575	33160	COPIA	RNAse – RT – INT	WM276.32	NA	R265.1	NO
VGII	LA55	11	KN848201.1	24447	24810	COPIA	RNAse	WM276.61	NA
VGII	LA55	12	KN848209.1	2	584		INT – GAG	WM276.51	NA
VGII	LA55	13	KN848210.1	1200	1450	GYPSY	RT
VGII	LA55	14	KN848217.1	691	3435	GYPSY	INT – RNAse – RT – PROT			R265.7	NO
VGII	LA55	15	KN848220.1	905	2965	GYPSY	INT – RNAse – RT	WM276.41	NA
VGII	LA55	16	KN848221.1	1	149	COPIA	RNAse
VGII	LA55	17	KN848222.1	51	308		PROT			R265.18	NO
VGII	LA55	18	KN848222.1	2401	2765	GYPSY	RNAse			R265.18	NO
VGII	LA55	19	KN848224.1	612	2759	COPIA	RNAse – INT			R265.31	YES
VGII	LA55	20	KN848227.1	925	2345	COPIA	RNAse – RT
VGII	LA55	21	KN848228.1	1467	2185	GYPSY	INT – RNAse
VGII	LA55	22	KN848230.1	270	894		INT – GAG
VGII	LA55	23	KN848233.1	695	1945	GYPSY	RT – RNAse	WM276.38	NA	R265.13	NO
VGII	LA55	24	KN848235.1	197	808		INT – GAG
VGII	LA55	25	KN848237.1	455	718		PROT
VGII	LA55	26	KN848240.1	846	1120		PROT	WM276.34	NA	R265.21	NO
VGII	LA55	27	KN848244.1	40	478	GYPSY	RT
VGII	LA55	28	KN848253.1	215	560		INT
VGII	LA55	29	KN848254.1	1	310		INT			R265.12	NO
VGII	LA55	30	KN848259.1	500	1042	GYPSY	RT
VGII	LA55	31	KN848260.1	805	1004	GYPSY	RT
VGII	MMRL2647	1	KN848922.1	1063460	1065148	COPIA	RNAse – RT
VGII	MMRL2647	2	KN848922.1	1080427	1081365	GYPSY	RNAse – RT	WM276.38	NA
VGII	MMRL2647	4	KN848923.1	445275	446603	GYPSY	RT – INT	WM276.24	NA	R265.3	YES
VGII	MMRL2647	5	KN848923.1	1460900	1461505		GAG – INT
VGII	MMRL2647	6	KN848923.1	1465157	1465460		PROT
VGII	MMRL2647	7	KN848923.1	1468320	1468684	GYPSY	RNAse			R265.18	YES
VGII	MMRL2647	8	KN848923.1	1693417	1694830	COPIA	RNAse – RT	WM276.18	NA	R265.19	YES
VGII	MMRL2647	9	KN848924.1	721	2110	COPIA	INT – RNAse
VGII	MMRL2647	11	KN848925.1	500801	501409		GAG – INT	WM276.51	NA
VGII	MMRL2647	12	KN848925.1	507572	508114	GYPSY	RT
VGII	MMRL2647	31	KN848925.1	512160	512270		RNAse			R265.6	YES
VGII	MMRL2647	13	KN848926.1	715050	716690	COPIA	INT – RT
VGII	MMRL2647	14	KN848926.1	725466	725758	GYPSY	RT	WM276.28	NA	R265.22	YES
VGII	MMRL2647	15	KN848927.1	807445	807528	COPIA	RT
VGII	MMRL2647	16	KN848927.1	810017	813420	COPIA	RNAse – RT – INT – PROT	WM276.2	NA	R265.1	NO
VGII	MMRL2647	17	KN848928.1	915875	916240	GYPSY	RT			R265.2	YES
VGII	MMRL2647	18	KN848930.1	1	218	GYPSY	RT
VGII	MMRL2647	19	KN848931.1	3741	6483	GYPSY	INT – RNAse – RT – PROT	WM276.41	NA	R265.5	NO
VGII	MMRL2647	33	KN848932.1	119670	119974		INT			R265.36	NO
VGII	MMRL2647	20	KN848932.1	556176	556784		GAG – INT
VGII	MMRL2647	21	KN848932.1	571915	572189		PROT
VGII	MMRL2647	22	KN848935.1	348710	349080	GYPSY	RT	WM276.40	NA
VGII	MMRL2647	23	KN848936.1	294000	294545		INT – GAG			R265.31	YES
VGII	MMRL2647	24	KN848936.1	296971	299029	GYPSY	RT – RNAse – INT
VGII	MMRL2647	25	KN848936.1	308465	308738		PROT	WM276.34	NA
VGII	MMRL2647	26	KN848937.1	417636	418004		INT
VGII	MMRL2647	27	KN848939.1	6925	7185		INT			R265.25	NO
VGII	MMRL2647	32	KN848939.1	56641	56830		GAG			R265.37	NO
VGII	MMRL2647	28	KN848939.1	204800	206390	GYPSY	RT – INT			R265.24	YES
VGII	MMRL2647	29	KN848939.1	208770	209115		INT
VGII	MMRL2647	30	KN848939.1	210705	211060		GAG – INT
VGII	MMRL2647	34	KN848932.1	551916	552598	GYPSY	RT – RNAse
VGII	R265	1	KQ410557.1	549751	554570	COPIA	RNAse – RT – INT – GAG	WM276.8	NA
VGII	R265	2	KQ410557.1	555445	556672	GYPSY	RTLTR
VGII	R265	3	KQ410558.1	1012454	1013778	GYPSY	INT – RTLTR	WM276.24	NA
VGII	R265	4	KQ410559.1	1253003	1254170	COPIA	RT – RNAse
VGII	R265	5	KQ410559.1	1256130	1261836	GYPSY	INT – RNAse – RT – PROT
VGII	R265	6	KQ410560.1	803059	805293	GYPSY	RNAse – RT	WM276.21	NA
VGII	R265	7	KQ410560.1	805531	811355	GYPSY	INT – RNAse – RT – PROT
VGII	R265	8	KQ410560.1	811752	817236	COPIA	RNAse – RT – INT – GAG
VGII	R265	10	KQ410561.1	823169	825592		GAG
VGII	R265	11	KQ410562.1	402561	409459	COPIA	GAG – INT – RT – RNAse
VGII	R265	12	KQ410563.1	1116183	1120827		INT
VGII	R265	13	KQ410563.1	1122586	1124181	GYPSY	RT - RNAse
VGII	R265	14	KQ410565.1	1504	4787	COPIA	RNAse – RT – INT
VGII	R265	15	KQ410565.1	5045	5791		INT
VGII	R265	16	KQ410566.1	165093	169602	COPIA	RNAse – RT – INT – GAG
VGII	R265	36	KQ410566.1	603813	604283
VGII	R265	17	KQ410567.1	342464	348186	COPIA	GAG – INT – RT
VGII	R265	18	KQ410568.1	2047	6983	GYPSY	PROT – RT - RT – RNAse
VGII	R265	19	KQ410568.1	226865	228605	COPIA	RNAse – RT	WM276.18	NA
VGII	R265	38	KQ410569.1	93460	95650	GYPSY	RNAse – RT
VGII	R265	20	KQ410569.1	99931	102030	COPIA	RT – INT
VGII	R265	21	KQ410570.1	100656	108413	COPIA	RNAse – PROT – RT – INT – GAG
VGII	R265	22	KQ410571.1	577500	577840	GYPSY	RT	WM276.28	NA
VGII	R265	23	KQ410573.1	228043	231122	GYPSY	RT – RNAse – INT	WM276.38	NA
VGII	R265	24	KQ410573.1	231932	233751		INT
VGII	R265	37	KQ410573.1	383469	383798		GAG
VGII	R265	25	KQ410573.1	433187	433702		INT
VGII	R265	26	KQ410577.1	535	880		INT
VGII	R265	27	KQ410577.1	2166	4723	GYPSY	RT – PROT
VGII	R265	34	KQ410577.1	5853	6113	COPIA	RT
VGII	R265	28	KQ410577.1	6477	8640	COPIA	INT – RT – RNAse
VGII	R265	29	KQ410581.1	490	1735	GYPSY	RNAse – RT
VGII	R265	30	KQ410581.1	2563	5497	GYPSY	RT – RNAse - INT	WM276.41	NA
VGII	R265	31	KQ410581.1	6203	8988		RNAse - INT – GAG	WM276.51	NA
VGII	Ram5	1	KN847896.1	1060980	1061295		INT			R265.12	YES
VGII	Ram5	3	KN847897.1	316	1490	GYPSY	RNAse – INT
VGII	Ram5	4	KN847897.1	2975	3110	COPIA	RT
VGII	Ram5	5	KN847897.1	11835	12208	COPIA	RT
VGII	Ram5	6	KN847897.1	13040	13648		INT – GAG			R265.21	NO
VGII	Ram5	7	KN847897.1	1029251	1030580	GYPSY	INT – RT	WM276.24	NA	R265.3	YES
VGII	Ram5	8	KN847898.1	180	773		INT – GAG
VGII	Ram5	10	KN847899.1	831083	831703		INT – GAG
VGII	Ram5	11	KN847900.1	416905	417638	COPIA	RT
VGII	Ram5	12	KN847901.1	749871	752323	GYPSY	RT – RNAse – INT	WM276.38	NA	R265.23	NO
VGII	Ram5	13	KN847901.1	754812	756405	GYPSY	INT – RT			R265.24	YES
VGII	Ram5	33	KN847901.1	903605	903794		GAG			R265.37	YES
VGII	Ram5	14	KN847901.1	953355	953614		INT			R265.25	YES
VGII	Ram5	32	KN847903.1	811640	811753		RNAse			R265.6	NO
VGII	Ram5	15	KN847904.1	343035	343555	GYPSY	RT
VGII	Ram5	16	KN847904.1	344477	345838	COPIA	RNAse – RT
VGII	Ram5	34	KN847905.1	124446	124750		INT			R265.36	NO
VGII	Ram5	35	KN847905.1	556781	557460	GYPSY	RT – RNAse
VGII	Ram5	17	KN847905.1	628040	628220	COPIA	RNAse – INT
VGII	Ram5	18	KN847906.1	131	2719	COPIA	RNAse – RT – INT	WM276.54	NA	R265.14	YES
VGII	Ram5	19	KN847907.1	704035	706778	GYPSY	PROT – RT – RNAse – INT	WM276.41	NA
VGII	Ram5	20	KN847908.1	220890	222305	COPIA	RNAse – RT	WM276.18	NA	R265.19	YES
VGII	Ram5	21	KN847909.1	102017	103990	GYPSY	RNAse – RT – PROT			R265.13	NO
VGII	Ram5	22	KN847909.1	116942	120543	COPIA	GAG – RNAse – RT – INT			R265.20	YES
VGII	Ram5	23	KN847910.1	105760	106940	COPIA	RNAse – RT
VGII	Ram5	24	KN847911.1	1325	1855	GYPSY	RT			R265.18	NO
VGII	Ram5	25	KN847911.1	6055	6390	GYPSY	RT	WM276.28	NA	R265.22	YES
VGII	Ram5	27	KN847912.1	549826	550250	COPIA	RNAse
VGII	Ram5	28	KN847912.1	559545	560875	COPIA	RT – INT
VGII	Ram5	29	KN847913.1	11522	11923		INT – GAG
VGII	Ram5	30	KN847914.1	307726	310115	COPIA	GAG – INT – RNAse	WM276.51	NA	R265.31	YES
VGII	Ram5	31	KN847914.1	312480	312685	GYPSY	RT
VGIII	CA1280	1	KN847973.1	913490	916854	GYPSY	PROT – RT – RNAse – INT
VGIII	CA1280	2	KN847974.1	452716	454055	GYPSY	RT – INT	WM276.24	NA	R265.3	NA
VGIII	CA1280	4	KN847975.1	413620	414410	GYPSY	RT – PROT
VGIII	CA1280	5	KN847975.1	425852	426200	GYPSY	RT
VGIII	CA1280	6	KN847976.1	1067620	1069469	GYPSY	RT – RNAse	WM276.41	NA	R265.7	NA
VGIII	CA1280	7	KN847976.1	1076135	1076385		INT
VGIII	CA1280	9	KN847977.1	927165	927304	COPIA	RNAse
VGIII	CA1280	12	KN847979.1	836271	837418	GYPSY	RT – PROT
VGIII	CA1280	13	KN847979.1	839641	840815	GYPSY	INT – RNAse
VGIII	CA1280	14	KN847979.1	842927	843999	COPIA	INT – RT
VGIII	CA1280	15	KN847980.1	370	2160	GYPSY	PROT – RT
VGIII	CA1280	35	KN847981.1	7799	8765		INT – RNAse			R265.18	NA
VGIII	CA1280	36	KN847982.1	644735	645020	GYPSY	RT
VGIII	CA1280	17	KN847984.1	8550	8724	GYPSY	RT
VGIII	CA1280	18	KN847984.1	231457	232885	COPIA	RNAse – RT	WM276.18	NA	R265.19	NA
VGIII	CA1280	19	KN847985.1	505	1279	GYPSY	PROT – RT	WM276.28	NA	R265.22	NA
VGIII	CA1280	21	KN847986.1	577310	577920		INT – GAG
VGIII	CA1280	23	KN847991.1	4470	5635	GYPSY	RT – PROT	WM276.37	NA
VGIII	CA1280	24	KN847991.1	9327	9580		PROT
VGIII	CA1280	37	KN847991.1	137112	137517	GYPSY	RT
VGIII	CA1280	26	KN847993.1	249620	250024	COPIA	RNAse
VGIII	CA1280	27	KN847995.1	201080	202545	COPIA	PROT – RNAse
VGIII	CA1280	28	KN847995.1	203015	204195	GYPSY	INT – RNAse
VGIII	CA1280	30	KN847997.1	168215	169194	GYPSY	PROT – RT
VGIII	CA1280	31	KN847998.1	98357	98680	COPIA	RNAse	WM276.61	NA
VGIII	CA1280	32	KN848003.1	170	490		INT
VGIII	CA1280	38	KN848005.1	1291	1415		GAG
VGIII	CA1280	39	KN848009.1	28230	28650	COPIA	RNAse
VGIII	CA1280	33	KN848013.1	29745	30225		GAG – INT
VGIII	CA1280	40	KN848052.1	1415	1669	GYPSY	RT
VGIII	CA1280	34	KN848054.1	297	820	GYPSY	RT	WM276.46	NA
VGIII	CA1280	41	KN848058.1	1	765	GYPSY	RT – PROT
VGIII	CA1873	2	KN848889.1	1255595	1255835		PROT
VGIII	CA1873	5	KN848890.1	195	4833	GYPSY	PROT - RT – RNAse – INT	WM276.16	NA	R265.6	NA
VGIII	CA1873	7	KN848890.1	1018895	1020555	GYPSY	INT – PROT – RT	WM276.24	NA	R265.3	NA
VGIII	CA1873	8	KN848891.1	839440	839803	GYPSY	RT
VGIII	CA1873	34	KN848891.1	842220	842585	GYPSY	RNAse
VGIII	CA1873	9	KN848891.1	850321	850578		PROT
VGIII	CA1873	10	KN848891.1	858900	859235	COPIA	RT
VGIII	CA1873	11	KN848891.1	862075	862434		INT
VGIII	CA1873	33	KN848893.1	914305	914525	COPIA	RT	WM276.84	NA
VGIII	CA1873	12	KN848894.1	813775	816624	COPIA	RNAse – RT – INT – GAG	WM276.8	NA	R265.1	NA
VGIII	CA1873	13	KN848896.1	758575	758735	GYPSY	RT
VGIII	CA1873	14	KN848897.1	244680	245045	COPIA	RNAse
VGIII	CA1873	35	KN848898.1	646425	646710	GYPSY	RT
VGIII	CA1873	15	KN848900.1	467800	469150	COPIA	RT – RNAse	WM276.18	NA	R265.19	NA
VGIII	CA1873	17	KN848901.1	249256	249455	COPIA	RNAse
VGIII	CA1873	18	KN848901.1	255432	256634	GYPSY	RT – PROT
VGIII	CA1873	20	KN848903.1	574806	575303	GYPSY	RT	WM276.28	NA	R265.22	NA
VGIII	CA1873	22	KN848906.1	270	525		PROT
VGIII	CA1873	31	KN848906.1	2745	3265		RNAse
VGIII	CA1873	23	KN848907.1	1	1760	COPIA	RT – INT – GAG	WM276.14	NA
VGIII	CA1873	36	KN848907.1	44475	44895	COPIA	RNAse
VGIII	CA1873	37	KN848909.1	158160	158563	GYPSY	RT
VGIII	CA1873	25	KN848909.1	285916	287650		PROT – GAG
VGIII	CA1873	26	KN848909.1	289865	292603	GYPSY	PROT – RT – RNAse – INT	WM276.41	NA	R265.7	NA
VGIII	CA1873	27	KN848911.1	214920	216805	GYPSY	PROT – RT
VGIII	CA1873	28	KN848912.1	85625	85945	COPIA	RNAse	WM276.61	NA
VGIII	CA1873	29	KN848914.1	320	685	GYPSY	RNAse
VGIII	CA1873	39	KN848914.1	5635	5755		GAG
VGIV	IND107	1	KN848855.1	468682	469868	GYPSY	RT – PROT – INT	WM276.24	NA	R265.3	NA
VGIV	IND107	2	KN848855.1	1500530	1503450	GYPSY	RT – PROT – RT – INT
VGIV	IND107	3	KN848856.1	428200	430770	GYPSY	PROT – RT – INT	WM276.59	NA
VGIV	IND107	4	KN848856.1	433182	434675		GAG – INT
VGIV	IND107	6	KN848857.1	402630	402890		PROT
VGIV	IND107	7	KN848857.1	412270	412675	COPIA	RNAse
VGIV	IND107	41	KN848858.1	744495	744630		RT	WM276.84	NA
VGIV	IND107	8	KN848858.1	747585	749550	GYPSY	RNAse – INT – PROT
VGIV	IND107	9	KN848858.1	759300	760455	GYPSY	RT – PROT
VGIV	IND107	10	KN848859.1	10641	11420	GYPSY	PROT – RT
VGIV	IND107	13	KN848861.1	822955	825550	GYPSY	RT - RNAse
VGIV	IND107	14	KN848861.1	833095	833353		PROT
VGIV	IND107	16	KN848862.1	802117	803248	GYPSY	PROT – RT	WM276.64	NA
VGIV	IND107	43	KN848863.1	646296	646595	COPIA	RT
VGIV	IND107	17	KN848864.1	730125	732773	GYPSY	GAG – RT – RNAse	WM276.10	NA
VGIV	IND107	19	KN848866.1	469340	470769	COPIA	RT – RNAse	WM276.18	NA	R265.19	NA
VGIV	IND107	20	KN848867.1	4640	5420	COPIA	RT – RNAse
VGIV	IND107	21	KN848867.1	8452	9730	GYPSY	RNAse – RT	WM276.28	NA	R265.22	NA
VGIV	IND107	22	KN848868.1	5741	7623	GYPSY	RT – INT
VGIV	IND107	23	KN848868.1	9737	10003		PROT
VGIV	IND107	24	KN848868.1	12100	15395	GYPSY	RT – RNAse – INT – PROT	WM276.38	NA
VGIV	IND107	25	KN848871.1	465	730		PROT	WM276.34	NA	R265.21	NA
VGIV	IND107	26	KN848871.1	6085	6345		PROT
VGIV	IND107	27	KN848871.1	13732	13974	GYPSY	RT
VGIV	IND107	28	KN848871.1	21180	21399		GAG
VGIV	IND107	29	KN848872.1	459340	462263	GYPSY	PROT – RT – RNAse
VGIV	IND107	30	KN848876.1	12825	13063		INT			R265.25	NA
VGIV	IND107	31	KN848877.1	435	1600	GYPSY	RNAse – INT
VGIV	IND107	42	KN848877.1	155750	155930		GAG			R265.37	NA
VGIV	IND107	32	KN848878.1	197372	198295	GYPSY	RNAse – RT	WM276.33	NA
VGIV	IND107	33	KN848879.1	62505	62750	COPIA	RNAse	WM276.61	NA
VGIV	IND107	34	KN848882.1	581	1834	GYPSY	RNAse – RT			R265.13	NA
VGIV	IND107	35	KN848882.1	4186	4325		PROT
VGIV	IND107	36	KN848882.1	6275	7580		INT – PROT	WM276.41	NA	R265.30	NA
VGIV	IND107	37	KN848882.1	9821	10320		INT – GAG	WM276.36	NA	R265.31	NA
VGIV	IND107	38	KN848883.1	2101	2365		PROT
VGIV	IND107	39	KN848886.1	1	1570	COPIA	RT – INT – GAG
VGIV	IND107	40	KN848887.1	1	1250	GYPSY	RT – PROT
