# Supplementary material for: sRNAs as possible regulators of retrotransposon activity in Cryptococcus gattii VGII
Source: BMC Genomics. 2017 Apr 12;18:294. doi: 10.1186/s12864-017-3688-4 (PMC5389150; doi:10.1186/s12864-017-3688-4)
Supplement: Supplementary file 16 — Raw read counts of mRNAs and sRNAs. Raw counts of mapped reads from mRNA and sRNA libraries to C. gattii R265 retrotransposons by the TopHat aligner. (XLSX 10 kb) [file 12864_2017_3688_MOESM16_ESM.xlsx]

## Sheet: Sheet1
Raw read count
Retrotransposon	sRNA_WT	mRNA_WT	mRNA_ZAP1
R265.1	698	9	3
R265.2	235	5	2
R265.3	1717	118	158
R265.4	346	1	2
R265.5	9270	1424	2294
R265.6	5552	13	10
R265.7	8394	1170	1271
R265.8	1398	15	121
R265.10	433	5	10
R265.11	3792	1142	1399
R265.12	4051	7	1
R265.13	417	37	14
R265.14	1910	3	3
R265.15	82	0	0
R265.16	5698	344	654
R265.36	3201	54	125
R265.17	303	0	2
R265.18	1621	6	8
R265.19	5530	582	822
R265.38	544	0	1
R265.20	353	4	5
R265.21	2276	2095	2597
R265.22	1014	1	1
R265.23	705	1	1
R265.24	128	3	1
R265.25	639	58	81
R265.37	849	21	98
R265.26	47	2	0
R265.27	758	3	1
R265.28	220	1	1
R265.34	77	0	0
R265.29	443	7	3
R265.30	1820	87	2
R265.31	941	4090	3249
